# Supplementary material for: Structure-based design of gRNA for Cas13
Source: Sci Rep. 2020 Jul 14;10:11610. doi: 10.1038/s41598-020-68459-4 (PMC7360764; doi:10.1038/s41598-020-68459-4)
Supplement: Supplementary file 2 — Supplementary file2 (XLSX 40 kb) [file 41598_2020_68459_MOESM2_ESM.xlsx]

## Sheet: TITLE AND AUTHORS 
Supplementary Information - 2
Structure-based design of gRNA for Cas13
Srinivas Bandaru1, Mika Higashide Tsuji2, Yurika Shimizu3, Kaya Usami4, Suni Lee1, Naoko Kumagai Takei1, Kei Yoshitome1, Yasumitsu Nishimura1,Takemi Otsuki1, Tatsuo Ito1*
1 Department of Hygiene, Kawasaki Medical University, 577 Matsushima, Kurashiki, Okayama 701-0192, Japan
2Department of Applied Chemistry and Biotechnology, Faculty of Engineering, Graduate School of Engineering, University of Fukui, Bunkyo 3-9-1, Fukui, Fukui, 910-8507, Japan.
3Department of Pathophysiology - Periodontal Science, Okayama University Graduate School of Medicine, Dentistry, and Pharmaceutical Sciences, Okayama, Okayama, 700-8558, Japan
4Okayama University Medical School, Okayama, 700-8558, Japan
*Author for correspondence
TATSUO ITO (TI)
Mail: tataito@med.kawasaki-m.ac.jp
Call: +81-86-462-1111 (X 27510)
Fax: +81-86-464-1125

## Sheet: SHEET 1 TRANSCRIPT INFORMATION
XIST Transcript Information
Assembly	Homo sapiens chromosome X, GRCh38.p13 Primary Assembly
Chromosome	chrX: 73820650-73852753
Strand
Number of Exons	6
Transcript Length	19280
NCBI Reference Sequence	NC_000023.11
Structural Information
Database	NONCODE v5.0
NONCODE TRANSCRIPT ID	NONHSAT137541.2
NONCODE Gene ID	NONHSAG054780.3
URL	http://www.noncode.org/show_rna.php?id=NONHSAT137541&version=2&utd=1#
Structure-seq Dataset source:	PARS( V1_ChildS1_Child)
Single-Stranded regions derived from PARS( V1_ChildS1_Child)
Region	Genome coordinate (GRCh38/hg38 (Dec, 2013))	Transcript coordinate	EXON
1	chrX:73850683-73850771	1983-2071	1
2	chrX:73849806-73849941	2813-2948	1
3	chrX:73847405-73847519	5235-5349	1
4	chrX:73841817-73841941	10813-10937	1
2	chrX:73837440-73837503	11373-11436	2
6	chrX:73827519-73827579	12352-12412	6
7	chrX:73826834-73826909	13022-13097	6
8	chrX:73825564-73825735	14196-14367	6
9	chrX:73825472-73825516	14415-14459	6
10	chrX:73824176-73824226	15705-15755	6
11	chrX:73822434-73822514	17417-17497	6

## Sheet: SHEET 2 -gRNA DETAILS
List of gRNAs designed to target XIST transcript
Guide name	Sequennce (5'-3')	Guide length	Genome coordinate (GRCh38/hg38 (Dec, 2013))	Transcript coordinate ( NONHSAT137541.2 )	Exon	SS Region Number	Strand	PFS	Nucleotides in gRNA complimenting SS regions	Central seed nucleotides in gRNA complimenting SS regions
GUIDE 1	AGCGGTAGGTACACTCACACACCACCAA	28-mer	chrX:73851887-73851914	840-867	1	NA	DS	T	0	0
GUIDE 2	ATCCGCCATTTTGGACAACCTAACAAAG	28-mer	chrX:73851487-73851514	1240-1267	1	NA	DS	C	0	0
GUIDE 3	CATCTTTAACAATGCGGCAAGCCCGCCA	28-mer	chrX:73851209-73851236	1518-1545	1	NA	DS	G	0	0
GUIDE 4	CTGGACAGGAGGGGACAAATAAGAGGGG	28-mer	chrX:73850867-73850894	1860-1887	1	NA	DS	T	0	0
GUIDE 5	GGGAGGTGGGGGGTGGGGGGTGGGGGTG	28-mer	chrX:73850715-73850742	2012-2039	1	1	SS	C	28	8
GUIDE 6	AGTGCAGTGCAGGGCAGACCAGAGGGGG	28-mer	chrX:73850660-73850687	2067-2094	1	1	SS-DS	G	5	0
GUIDE 7	CAGTGCAGTGCAGGGCAGACCAGAGGGG	28-mer	chrX:73850659-73850686	2068-2095	1	1	SS-DS	T	4	0
GUIDE 8	AACAGTGCAGTGCAGGGCAGACCAGAGG	28-mer	chrX:73850657-73850684	2070-2097	1	1	SS-DS	G	2	0
GUIDE 9	CAACAGTGCAGTGCAGGGCAGACCAGAG	28-mer	chrX:73850656-73850683	2071-2098	1	1	SS-DS	C	1	0
GUIDE 10	TGAATTCTACAAATAAAGCCTCTTAATA	28-mer	chrX:73850370-73850397	2357-2384	1	NA	DS	C	0	0
GUIDE 11	GGGCTGGGGCTAGACTAGGGGTTTGCTG	28-mer	chrX:73849900-73849927	2827-2854	1	2	SS	T	28	8
GUIDE 12	GAGTAGGGCTGGGGCTAGACTAGGGGTT	28-mer	chrX:73849895-73849922	2832-2859	1	2	SS	C	28	8
GUIDE 13	AGTAGGGCTGGGGCTAGACTAGGGGT	26-mer	chrX:73849896-73849921	2833-2858	1	2	SS	C	26	8
GUIDE 14	AGGGCTGGGGCTAGACTAGG	20-mer	chrX:73849899-73849918	2836-2855	1	2	SS	A	20	8
GUIDE 15	GGGGTGGGAGTAGGGCTGGGGCTAGACT	28-mer	chrX:73849888-73849915	2839-2866	1	2	SS	G	28	8
GUIDE 16	GGGACTGGGGCTAGGGCTGGGGGGTTAG	28-mer	chrX:73849832-73849859	2895-2922	1	2	SS	A	28	8
GUIDE 17	GGAACTAGGACTGGGACTGGGGCTAGGG	28-mer	chrX:73849820-73849847	2907-2934	1	2	SS	T	28	8
GUIDE 18	AGAAGCTGGGCGGGACTGAGGAACTAGG	28-mer	chrX:73849801-73849828	2926-2953	1	2	SS-DS	C	23	8
GUIDE 19	GAGAGAAGCTGGGCGGGACTGAGGAACT	28-mer	chrX:73849798-73849825	2929-2956	1	2	SS-DS	G	20	8
GUIDE 20	TCGAGAGAAGCTGGGCGGGACTGAGGAA	28-mer	chrX:73849796-73849823	2931-2958	1	2	SS-DS	A	18	8
GUIDE 21	TTTCGAGAGAAGCTGGGCGGGACTGAGG	28-mer	chrX:73849794-73849821	2933-2960	1	2	SS-DS	G	16	6
GUIDE 22	TGACTTTCGAGAGAAGCTGGGCGGGACT	28-mer	chrX:73849790-73849817	2937-2964	1	2	SS-DS	C	12	2
GUIDE 23	AGTGACTTTCGAGAGAAGCTGGGCGGGA	28-mer	chrX:73849788-73849815	2939-2966	1	2	SS-DS	C	10	0
GUIDE 24	TAGAGTGACTTTCGAGAGAAGCTGGGCG	28-mer	chrX:73849785-73849812	2942-2969	1	2	SS-DS	A	7	0
GUIDE 25	AAATTAGAGTGACTTTCGAGAGAAGCTG	28-mer	chrX:73849781-73849808	2946-2973	1	2	SS-DS	T	3	0
GUIDE 26	GAAAATTAGAGTGACTTTCGAGAGAAGC	28-mer	chrX:73849779-73849806	2948-2975	1	2	SS-DS	A	1	0
GUIDE 27	GTGGCCAACACAGTACACAAGAAAAGAT	28-mer	chrX:73849427-73849454	3300-3327	1	NA	DS	C	0	0
GUIDE 28	GGTAGGTAGTTCACACTATCTAGGAGCA	28-mer	chrX:73848865-73848892	3862-3889	1	NA	DS	A	0	0
GUIDE 29	TGCACAAGAAGAGTCCTTGGGTGATCAG	28-mer	chrX:73848520-73848547	4207-4234	1	NA	DS	T	0	0
GUIDE 30	GATCTTAATTTAATGGAAAAGACCATAA	28-mer	chrX:73848155-73848182	4572-4599	1	NA	DS	C	0	0
GUIDE 31	GGGTAGAATATAGGTTTAAAGGGAGAGA	28-mer	chrX:73847807-73847834	4920-4947	1	NA	DS	C	0	0
GUIDE 32	AACTCCTGGCAGTAAGGGATCTTCCCAC	28-mer	chrX:73847441-73847468	5286-5313	1	3	SS	T	28	8
GUIDE 33	TGGTCTCAAACTCCTGGCAGTAAGGGAT	28-mer	chrX:73067268-73067295	5294-5321	1	3	SS	G	28	8
GUIDE 34	GGCTGGTCTCAAACTCCTGGCAGTAAGG	28-mer	chrX:73847430-73847457	5297-5324	1	3	SS	T	28	8
GUIDE 35	CAGGCTGGTCTCAAACTCCTGGCAGTAA	28-mer	chrX:73847428-73847455	5299-5326	1	3	SS	G	28	8
GUIDE 36	GCCAGGCTGGTCTCAAACTCCTGGCAGT	28-mer	chrX:73847426-73847453	5301-5328	1	3	SS	C	28	8
GUIDE 37	ACTTTTTTTTTTTTTTAATGTTGGCCAG	28-mer	chrX:73847403-73847430	5324-5351	1	3	SS-DS	A	26	8
GUIDE 38	TTACTTTTTTTTTTTTTTAATGTTGGCC	28-mer	chrX:73847401-73847428	5326-5353	1	3	SS-DS	G	24	8
GUIDE 39	AATTGTCTTACTTTTTTTTTTTTTTAAT	28-mer	chrX:73847394-73847421	5333-5360	1	3	SS-DS	G	17	7
GUIDE 40	GGGCAATTGTCTTACTTTTTTTTTTTTT	28-mer	chrX:73847390-73847417	5337-5364	1	3	SS-DS	T	13	3
GUIDE 41	TTCCAGGGCAATTGTCTTACTTTTTTTT	28-mer	chrX:73847385-73847412	5342-5369	1	3	SS-DS	T	8	0
GUIDE 42	ATTCCAGGGCAATTGTCTTACTTTTTTT	28-mer	chrX:73847384-73847411	5343-5370	1	3	SS-DS	C	7	0
GUIDE 43	GATTCCAGGGCAATTGTCTTACTTTTTT	28-mer	chrX:73847383-73847410	5344-5371	1	3	SS-DS	C	6	0
GUIDE 44	GGATTCCAGGGCAATTGTCTTACTTTTT	28-mer	chrX:73847382-73847409	5345-5372	1	3	SS-DS	C	5	0
GUIDE 45	CCAAGTCTAATTGAAGGACCATTGACAA	28-mer	chrX:73846901-73846928	5826-5853	1	NA	DS	G	0	0
GUIDE 46	ACAAATACAATCACACATATTGGGAGGC	28-mer	chrX:73846717-73846744	6010-6037	1	NA	DS	C	0	0
GUIDE 47	CCAGACGATTATAATCACACACAACATG	28-mer	chrX:73846437-73846464	6290-6317	1	NA	DS	G	0	0
GUIDE 48	GAGTAGGATTTTATTCAGATAGGTTGAG	28-mer	chrX:73846237-73846264	6490-6517	1	NA	DS	T	0	0
GUIDE 49	TGGGAGTGGGGGTGGGGGCGGGGGGAAG	28-mer	chrX:73845810-73845837	6917-6944	1	NA	DS	G	0	0
GUIDE 50	CACATTCATGTCCAAGGTGAGTGCCTAT	28-mer	chrX:73845398-73845425	7329-7356	1	NA	DS	C	0	0
GUIDE 51	TCTTATGGAGCTGGCACTCCCTGCCAGA	28-mer	chrX:73844887-73844914	7840-7867	1	NA	DS	A	0	0
GUIDE 52	CTGAGAGTAGGACTTTATTCAAATAGGA	28-mer	chrX:73844476-73844503	8251-8278	1	NA	DS	A	0	0
GUIDE 53	GATAGGGTTGTGGACAACTGCAATTATT	28-mer	chrX:73844020-73844047	8707-8734	1	NA	DS	A	0	0
GUIDE 54	TGCACATATTAACAGTCCAAAACAACAG	28-mer	chrX:73843811-73843838	8916-8943	1	NA	DS	A	0	0
GUIDE 55	CATATATAATTGCAAATATTCACATTAA	28-mer	chrX:73843247-73843274	9480-9507	1	NA	DS	T	0	0
GUIDE 56	TCGTATATAAAGCATGACACCATGGCTA	28-mer	chrX:73842938-73842965	9789-9816	1	NA	DS	A	0	0
GUIDE 57	ACTGATGGGCTGAAAAATGGGACAATCA	28-mer	chrX:73842593-73842620	10134-10161	1	NA	DS	C	0	0
GUIDE 58	TTCTATCCACAGACCCACCACCCTCAGT	28-mer	chrX:73842032-73842059	10695-10722	1	NA	DS	C	0	0
GUIDE 59	TAAAGGATTATAAAATTTAGGTAGTTTT	28-mer	chrX:73841909-73841936	10818-10845	1	4	SS	A	28	8
GUIDE 60	CAGGTGCTCCAGATGAAGAAATTAAAGG	28-mer	chrX:73841887-73841914	10840-10867	1	4	SS	C	28	8
GUIDE 61	GGCAGGTGCTCCAGATGAAGAAATTAAA	28-mer	chrX:73841885-73841912	10842-10869	1	4	SS	C	28	8
GUIDE 62	GAAATAAGTAGGGGCAGGTGCTCCAGAT	28-mer	chrX:73841873-73841900	10854-10881	1	4	SS	A	28	8
GUIDE 63	AAATAAGTAGGGGCAGGTGCTCCAGA	26-mer	chrX:73841874-73841899	10855-10880	1	4	SS	C	26	8
GUIDE 64	AATAAGTAGGGGCAGGTGCTCCAG	24-mer	chrX:73841875-73841898	10856-10879	1	4	SS	T	24	8
GUIDE 65	TAAGTAGGGGCAGGTGCTCC	20-mer	chrX:73841877-73841896	10858-10877	1	4	SS	T	20	8
GUIDE 66	CTGCAATCTTCTTGAAATAAGTAGGGGC	28-mer	chrX:73841860-73841887	10867-10894	1	4	SS	T	28	8
GUIDE 67	TTACTGCAATCTTCTTGAAATAAGTAGG	28-mer	chrX:73841857-73841884	10870-10897	1	4	SS	A	28	8
GUIDE 68	ATATGTTCCCTCATTTAATCGTTTTACT	28-mer	chrX:73841834-73841861	10893-10920	1	4	SS	G	28	8
GUIDE 69	TGTTCCCTCATTTAATCGTTTT	22-mer	chrX:73841837-73841858	10896-10917	1	4	SS	T	22	8
GUIDE 70	TTTTAAAAGCACCTCTGCATATGTTCCC	28-mer	chrX:73841816-73841843	10911-10938	1	4	SS-DS	A	27	8
GUIDE 71	CTTTTTAAAAGCACCTCTGCATATGTTC	28-mer	chrX:73841814-73841841	10913-10940	1	4	SS-DS	C	25	8
GUIDE 72	ATGCTTTTTAAAAGCACCTCTGCATATG	28-mer	chrX:73841811-73841838	10916-10943	1	4	SS-DS	A	22	8
GUIDE 73	ATATGCTTTTTAAAAGCACCTCTGCATA	28-mer	chrX:73841809-73841836	10918-10945	1	4	SS-DS	G	20	8
GUIDE 74	CATATGCTTTTTAAAAGCACCTCTGCAT	28-mer	chrX:73841808-73841835	10919-10946	1	4	SS-DS	C	19	8
GUIDE 75	GTGGCATATGCTTTTTAAAAGCACCTCT	28-mer	chrX:73841804-73841831	10923-10950	1	4	SS-DS	C	15	5
GUIDE 76	AGGTGGCATATGCTTTTTAAAAGCACCT	28-mer	chrX:73841802-73841829	10925-10952	1	4	SS-DS	T	13	3
GUIDE 77	AAGGTGGCATATGCTTTTTAAAAGCACC	28-mer	chrX:73841801-73841828	10926-10953	1	4	SS-DS	T	12	2
GUIDE 78	AAAGGTGGCATATGCTTTTTAAAAGCAC	28-mer	chrX:73841800-73841827	10927-10954	1	4	SS-DS	T	11	1
GUIDE 79	AAAAAGGTGGCATATGCTTTTTAAAAGC	28-mer	chrX:73841798-73841825	10929-10956	1	4	SS-DS	T	9	0
GUIDE 80	AAAAAAGGTGGCATATGCTTTTTAAAAG	28-mer	chrX:73841797-73841824	10930-10957	1	4	SS-DS	A	8	0
GUIDE 81	TAAGGACACATGCAGCGTGGTATCTTCA	28-mer	chrX:73837468-73837495	11381-11408	2	5	SS	G	28	8
GUIDE 82	ACTAAGGACACATGCAGCGTGGTATCTT	28-mer	chrX:73837466-73837493	11383-11410	2	5	SS	A	28	8
GUIDE 83	GGACACATGCAGCGTGGTATCT	22-mer	chrX:73837471-73837492	11384-11405	2	5	SS	T	22	8
GUIDE 84	GACTACTAAGGACACATGCAGCGTGGTA	28-mer	chrX:73837462-73837489	11387-11414	2	5	SS	A	28	8
GUIDE 85	GAGACATGACTACTAAGGACACATGCAG	28-mer	chrX:73837455-73837482	11394-11421	2	5	SS	C	28	8
GUIDE 86	AAGAGGAGCCTAAGGAGACATGACTACT	28-mer	chrX:73837441-73837468	11408-11435	2	5	SS	G	28	8
GUIDE 87	CTGGCAACCCATCCAAGTAGATTAGCTG	28-mer	chrX:73833254-73833281	11530-11557	3	NA	DS	C	0	0
GUIDE 88	GACTTTATCTTCCTATCTGGGACCAGGA	28-mer	chrX:73831091-73831118	11730-11757	4	NA	DS	T	0	0
GUIDE 89	AGGTGGGAAGGCTGACTTCCTTCAGTGT	28-mer	chrX:73829116-73829143	11871-11898	5	NA	DS	G	0	0
GUIDE 90	AACAAATAATCACAGTTCACAAAGAGAA	28-mer	chrX:73827637-73827664	12267-12294	6	NA	DS	A	0	0
GUIDE 91	ATGCAGAAATGAGAAATGTGAGATAAAA	28-mer	chrX:73827536-73827563	12368-12395	6	6	SS	T	28	8
GUIDE 92	GAAATGCAGAAATGAGAAATGTGAGATA	28-mer	chrX:73827533-73827560	12371-12398	6	6	SS	C	28	8
GUIDE 93	TTGCTCTGATAGCCGACGTTCTGCACCT	28-mer	chrX:73827224-73827251	12680-12707	6	NA	DS	G	0	0
GUIDE 94	AGTCTCAGTTCTTAGGCCTTCCATGTGT	28-mer	chrX:73826860-73826887	13044-13071	6	7	SS	T	28	8
GUIDE 95	AATATCTAAGAGTAAGAAGTGTAAACAA	28-mer	chrX:73826592-73826619	13312-13339	6	NA	DS	T	0	0
GUIDE 96	CACTAGAAATCCCAAACCCCAGAATCCT	28-mer	chrX:73826081-73826108	13823-13850	6	NA	DS	A	0	0
GUIDE 97	TCCCACATAAACAGGAAGAAAAAAATCA	28-mer	chrX:73825865-73825892	14039-14066	6	NA	DS	A	0	0
GUIDE 98	AGTATTTATGATTTGACCCCTTACAGAA	28-mer	chrX:73825692-73825719	14212-14239	6	8	SS	T	28	8
GUIDE 99	ATGTAACAGAAACCATATGGCCCACAGT	28-mer	chrX:73825660-73825687	14244-14271	6	8	SS	A	28	8
GUIDE 100	GTAACAGAAACCATATGGCCCA	22-mer	chrX:73825662-73825683	14248-14269	6	8	SS	A	22	8
GUIDE 101	AAATATGTAACAGAAACCATATGGCCCA	28-mer	chrX:73825656-73825683	14248-14275	6	8	SS	G	28	8
GUIDE 102	TTGACCTTATAAAAACGTTGTTTAAAAA	28-mer	chrX:73825626-73825653	14278-14305	6	8	SS	A	28	8
GUIDE 103	GACCTTATAAAAACGTTGTTTAAA	24-mer	chrX:73825628-73825651	14280-14303	6	8	SS	A	24	8
GUIDE 104	TAAGAATGATTTTGACCTTATAAAAACG	28-mer	chrX:73825615-73825642	14289-14316	6	8	SS	G	28	8
GUIDE 105	GCTCAAAAACTAAGAATGATTTTGACCT	28-mer	chrX:73825605-73825632	14299-14326	6	8	SS	C	28	8
GUIDE 106	GCCAAATCCAATTGGCTCAAAAACTAAG	28-mer	chrX:73825591-73825618	14313-14340	6	8	SS	C	28	8
GUIDE 107	CCAAATCCAATTGGCTCAAAAACTAA	26-mer	chrX:73825592-73825617	14314-14339	6	8	SS	C	24	8
GUIDE 108	AGGCCAAATCCAATTGGCTCAAAAACTA	28-mer	chrX:73825589-73825616	14315-14342	6	8	SS	G	28	8
GUIDE 109	AATCCAATTGGCTCAAAAAC	20-mer	chrX:73825595-73825614	14317-14336	6	8	SS	T	20	8
GUIDE 110	GGTAAGCTATGAACAGCAGGCCAAATCC	28-mer	chrX:73825572-73825599	14332-14359	6	8	SS	A	28	8
GUIDE 111	TCAGGGGGTGGTAAGCTATGAACAGCAG	28-mer	chrX:73825563-73825590	14341-14368	6	8	SS-DS	T	27	8
GUIDE 112	CATCAGGGGGTGGTAAGCTATGAACAGC	28-mer	chrX:73825561-73825588	14343-14370	6	8	SS-DS	T	25	8
GUIDE 113	TACATCAGGGGGTGGTAAGCTATGAACA	28-mer	chrX:73825559-73825586	14345-14372	6	8	SS-DS	T	23	8
GUIDE 114	AATACATCAGGGGGTGGTAAGCTATGAA	28-mer	chrX:73825557-73825584	14347-14374	6	8	SS-DS	A	21	8
GUIDE 115	ATAATACATCAGGGGGTGGTAAGCTATG	28-mer	chrX:73825555-73825582	14349-14376	6	8	SS-DS	T	19	8
GUIDE 116	AAATAATACATCAGGGGGTGGTAAGCTA	28-mer	chrX:73825553-73825580	14351-14378	6	8	SS-DS	G	17	7
GUIDE 117	ACAAATAATACATCAGGGGGTGGTAAGC	28-mer	chrX:73825551-73825578	14353-14380	6	8	SS-DS	T	15	5
GUIDE 118	AACAAATAATACATCAGGGGGTGGTAAG	28-mer	chrX:73825550-73825577	14354-14381	6	8	SS-DS	A	14	4
GUIDE 119	GAATAACAAATAATACATCAGGGGGTGG	28-mer	chrX:73825546-73825573	14358-14385	6	8	SS-DS	A	10	0
GUIDE 120	TGAATAACAAATAATACATCAGGGGGTG	28-mer	chrX:73825545-73825572	14359-14386	6	8	SS-DS	G	9	0
GUIDE 121	TTCTCTGAATAACAAATAATACATCAGG	28-mer	chrX:73825540-73825567	14364-14391	6	8	SS-DS	A	4	0
GUIDE 122	TTTCTCTGAATAACAAATAATACATCAG	28-mer	chrX:73825539-73825566	14365-14392	6	8	SS-DS	A	3	0
GUIDE 123	CAAAATTACCAGAGCAGCAAACACAAAT	28-mer	chrX:73825245-73825272	14659-14686	6	NA	DS	A	0	0
GUIDE 124	AGTGACTTTCGGTCTGGATCTCACATCT	28-mer	chrX:73824717-73824744	15187-15214	6	NA	DS	T	0	0
GUIDE 125	TACCCAGCACCAAGTGAGAAAATCAACA	28-mer	chrX:73824358-73824385	15546-15573	6	NA	DS	C	0	0
GUIDE 126	TAAGAAACTGGATGGAAGACCACAACAC	28-mer	chrX:73823635-73823662	16269-16296	6	NA	DS	A	0	0
GUIDE 127	GACCAATGAGCAAATACCTTTAAAACTA	28-mer	chrX:73823094-73823121	16810-16837	6	NA	DS	T	0	0
GUIDE 128	AAGTACCTATTGGCACCCGAATATATTT	28-mer	chrX:73822472-73822499	17432-17459	6	11	SS	G	28	8
GUIDE 129	GTACCTATTGGCACCCGAATATAT	24-mer	chrX:73822474-73822497	17434-17457	6	11	SS	T	24	8
GUIDE 130	AAACCTTATACCAAGTACCTATTGGCAC	28-mer	chrX:73822460-73822487	17444-17471	6	11	SS	T	28	8
GUIDE 131	GCCAAAAACCTTATACCAAGTACCTATT	28-mer	chrX:73822455-73822482	17449-17476	6	11	SS	C	28	8
GUIDE 132	GGGGCCAAAAACCTTATACCAAGTACCT	28-mer	chrX:73822452-73822479	17452-17479	6	11	SS	A	28	8
GUIDE 133	TGTCTCTGGGGCCAAAAACCTTATACCA	28-mer	chrX:73822445-73822472	17459-17486	6	11	SS	T	28	8
GUIDE 134	CATTTTTTTCCCATGTCTCTGGGGCCAA	28-mer	chrX:73822432-73822459	17472-17499	6	11	SS-DS	C	26	8
GUIDE 135	TGCATTTTTTTCCCATGTCTCTGGGGCC	28-mer	chrX:73822430-73822457	17474-17501	6	11	SS-DS	T	24	8
GUIDE 136	CATGCATTTTTTTCCCATGTCTCTGGGG	28-mer	chrX:73822428-73822455	17476-17503	6	11	SS-DS	C	22	8
GUIDE 137	GCATGCATTTTTTTCCCATGTCTCTGGG	28-mer	chrX:73822427-73822454	17477-17504	6	11	SS-DS	C	21	8
GUIDE 138	AAGGCATGCATTTTTTTCCCATGTCTCT	28-mer	chrX:73822424-73822451	17480-17507	6	11	SS-DS	C	18	8
GUIDE 139	GGAAGGCATGCATTTTTTTCCCATGTCT	28-mer	chrX:73822422-73822449	17482-17509	6	11	SS-DS	C	16	6
GUIDE 140	TGGGAAGGCATGCATTTTTTTCCCATGT	28-mer	chrX:73822420-73822447	17484-17511	6	11	SS-DS	G	14	4
GUIDE 141	CTCTGGGAAGGCATGCATTTTTTTCCCA	28-mer	chrX:73822417-73822444	17487-17514	6	11	SS-DS	A	11	1
GUIDE 142	GCATTCTCTGGGAAGGCATGCATTTTTT	28-mer	chrX:73822412-73822439	17492-17519	6	11	SS-DS	C	6	0
GUIDE 143	TTAGGCATTCTCTGGGAAGGCATGCATT	28-mer	chrX:73822408-73822435	17496-17523	6	11	SS-DS	T	2	0
GUIDE 144	TAAGCTGTTTTCATCCACTGATATTATT	28-mer	chrX:73821836-73821863	18068-18095	6	NA	DS	A	0	0
GUIDE 145	CGGAAAAGGTCAAAGCCCAGCCAGGCCT	28-mer	chrX:73821712-73821739	18192-18219	6	NA	DS	T	0	0
GUIDE 146	TGACATTTATCTATTTCCTTCTCCACTT	28-mer	chrX:73821256-73821283	18648-18675	6	NA	DS	A	0	0

## Sheet: SHEET 3 QPCR PRIMERS
qPCR and RT-PCR primers for XIST trancsript
	Primer name	Sequence (5->3)
qPCR	XIST.E1.qPCR.F1	GGCTGATCACCCAAGGACTC
qPCR	XIST.E1.qPCR.R1	GGGAGTGGAAGGGTTAGTGC
qPCR	XIST.E4.qPCR.F2	TAGGTGGAGATGGGGCATGA
qPCR	XIST.E4.qPCR.R2	GCCCAGTGGTAGTGAGCTTT
qPCR	XIST.E6.qPCR.F3	GACACAAGGCCAACGACCTA
qPCR	XIST.E6.qPCR.R3	TCGCTTGGGTCCTCTATCCA
RT-PCR	xist.EXON1-2_A.se	TCTGGCTCTTTAGAATACTGATCC
RT-PCR	xist.EXON1-2_B.se	AGAATACTGATCCCATTGAAGATA
RT-PCR	XIST.EXON1-2_C.se	ACTGATCCCATTGAAGATACCACG
RT-PCR	xist.EXON2-3_A.se	AGGCTCCTCTTGGACATTCTG
RT-PCR	xist.EXON2-3_A.se	AGGCTCCTCTTGGACATTCTG
RT-PCR	xist.EXON2-3_B.se	TCCTCTTGGACATTCTGAGCATG
RT-PCR	xist.EXON2-3_C.se	TCTTGGACATTCTGAGCATGTG
RT-PCR	xist.EXON2-3_C.se	TCTTGGACATTCTGAGCATGTG
RT-PCR	xist.EXON3-4_A.se	AAGATCTTCCTCAGAAGAATAGGC
RT-PCR	xist.EXON5-4_A.as	AGGAACAATGAAGAGCTTGACG
RT-PCR	xist.EXON5-4_B.as	AACAATGAAGAGCTTGACGTGTG
RT-PCR	xist.EXON5-4_C.as	TGAAGAGCTTGACGTGTGGTG
RT-PCR	xist.EXON6-5_A.as	AATACACATTCATTCAGCTATCCT
RT-PCR	xist.EXON6-5_B.as	ACACATTCATTCAGCTATCCTCAA

## Sheet: SHEET 4 SY18-SSX2 gRNA INFORMA 
SS18-SSX2 fusion transcript: Structure and gRNA details
Transcript Details
Transcript Length	329
SS18-SSX2 BREAK POINT	134
Structure prediction details
Prediction Software	RNAstructure software package v 6.0.1
Model Information
Energy	-58.2
Predicted secondary Structure (dot-bracket notation)	> SS18-SSX2 GTCCTTCACAGGGTGGTCCAGGTCCTCAGTATCCTAACTACCCACAGGGACAAGGTCAGCAGTATGGAGGATATAGACCAACACAGCCTGGACCACCACAGCCACCCCAGCAGAGGCCTTATGGATATGACCAGATCATGCCCAAGAAGCCAGCAGAGGAAGGAAATGATTCGGAGGAAGTGCCAGAAGCATCTGGCCCACAAAATGATGGGAAAGAGCTGTGCCCCCCGGGAAAACCAACTACCTCTGAGAAGATTCACGAGAGATCTGGACCCAAAAGGGGGGAACATGCCTGGACCCACAGACTGCGTGAGAGAAAACAGCTGGTG.....((.((((.((.........((..(((((((............((......)).…
Predicted single-stranded regions	Transcript location
SS REGIONS 1	114-153
SS REGIONS 2	295-318
gRNADetails
Guide Name	target sequence (5'-3')	TARGET REGION	Target Locus in the Transcript
Guide 1	GGATATGACCAGATCATGCCCAAGAAGC	SS REGION	122-149
Guide 2	GAAGGAAATGATTCGGAGGAAGTGCCAG	SS-DS JUNCTION	159-186
Guide 3	GAAGATTCACGAGAGATCTGGACCCAAA	DS REGION	251-278
Guide 4	CGGTAAATATAAGCCTGTGGCTTGCTTG	NON-TARGET	NA

## Sheet: SHEET 5 XIST CLEAVAGE SITES
gRNA-Cas13 mediated cleavage in HEK293T cells detected by HISAT 2.0 alignment program.
gRNA	Guide Targeting Regions	Cleavage Region	Genome Coordinates	Cleaved Nucleotides
Guide 11	SS	SS	chrX:73070563	A
Guide 12	SS	DS	chrX:73069793	C
Guide 13	SS	SS	chrX:73069747	C
Guide 14	SS	DS	chrX:73069601	C
Guide 36	SS	SS	chrX:73067334	A
Guide 37	SS	SS	chrX:73067249	A
Guide 82	SS	SS	chrX:73061742	U
Guide 83	SS	SS	chrX:73061710	T
Guide 36	SS	SS	chrX:73061686	T
Guide 82	SS	DS	chrX:73061647	A
Guide 93	DS	DS	chrX:73061535	A
Guide 82	SS	DS	chrX:73061248	G
Guide 83	SS	SS	chrX:73057328	A
Guide 84	SS	SS	chrX:73057327	A
Guide 85	SS	SS	chrX:73057306	C
Guide 86	SS	SS	chrX:73057301	U
Guid 124	DS	DS	chrX:73042053	A
Guide 92	SS	SS	chrX:73047412	c
Guide 93	SS	SS	chrX:73047387	A
Guide 94	SS	SS	chrX:73047372	A
Guide 95	SS	SS	chrX:73046673	U
Guide 96	SS	SS	chrX:73045562	C
Guide 31	DS	SS	chrX:73042303	U
Guide 93	DS	SS	chrX:73045554	U
Guide 29	DS	SS	chrX:73045448	U
* The cleaved fragments with a Phred Score >30 is only tabluted.
